# Supplementary material for: Fixational eye movements in passive versus active sustained fixation tasks
Source: J Vis. 2021 Oct 22;21(11):16. doi: 10.1167/jov.21.11.16 (PMC8556553; doi:10.1167/jov.21.11.16)
Supplement: Supplement 2 [file jovi-21-11-16_s002.xlsx]

## Sheet: SupplementalData
Drift Amplitude (Arcmin)	M	D	C	V	E		Drift Duration (Milliseconds)	M	D	C	V	E		Microsaccade Amplitude (Arcmin)	M	D	C	V	E		Microsaccade Rate (MS/Sec)	M	D	C	V	E		ISOA (Arcmin^2)	M	D	C	V	E
10003L	4.03475	4.04564	5.49661	5.04495	5.76462		10003L	534.968	727.34	1154.7	567.963	599.964		10003L	5.48308	8.39151	7.23071	9.23781	7.76788		10003L	1.61111	1.27778	0.75	1.54916	1.5		10003L	30.5047	38.181	46.5231	49.8353	44.5547
10003L	3.72574	4.34222	6.01993	6.06271	4.94868		10003L	582.966	725.108	724.213	615.733	481.929		10003L	6.8059	7.78493	7.90817	7.79449	7.12488		10003L	1.52778	1.2933	1.22222	1.32203	1.65899		10003L	25.773	37.1225	41.2447	44.4158	43.505
10003L	4.43399	4.76253	6.43985	5.01333	5.00121		10003L	574.034	907.026	554.557	445.562	465.31		10003L	4.99895	6.79905	7.20138	6.72455	7.47241		10003L	1.58333	1	1.66667	1.83406	1.86111		10003L	32.7235	24.7806	50.766	40.9349	47.0731
10003L	3.57275	3.84935	6.66326	6.4483	6.24936		10003L	743.478	712.188	1055.67	574.69	540.097		10003L	7.94506	8.82308	7.48066	7.36119	8.42591		10003L	1.22222	1.27778	0.833333	1.55556	1.63889		10003L	34.0312	31.8039	49.3433	49.2329	71.0847
10003L	4.59633	4.71135	6.32383	5.69465	5.63808		10003L	466.718	553.877	989.571	528.952	435.444		10003L	6.02147	7.1261	8.12266	8.63557	9.60457		10003L	1.91667	1.61765	0.944444	1.61111	1.84211		10003L	30.3329	53.7245	39.2916	62.124	56.2048
20109R	3.00505	3.73661	4.65009	3.67228	3.57426		20109R	480.083	433.232	480.371	646.46	471.754		20109R	7.55916	10.2352	13.8613	10.5198	11.8739		20109R	0.75	1.38889	1.19444	1.05751	1.33333		20109R	65.6937	50.9519	95.2261	73.6402	91.0761
20109R	2.72874	3.27539	2.9072	4.08357	4.20413		20109R	443.309	366.524	558.771	533.583	466.692		20109R	6.74525	10.0251	7.16964	11.6058	13.7616		20109R	0.194444	1.61111	0.333333	1.3153	1.40056		20109R	83.859	65.5969	54.2643	96.7825	93.2358
20109R	2.52726	3.58213	3.83284	4.93755	3.71331		20109R	308.772	349.033	631.44	334.136	360.23		20109R	10.1523	9.8474	14.3633	15.3364	8.14444		20109R	0.500463	2.25	0.833333	2	0.47266		20109R	93.8609	74.8557	47.3244	213.256	76.8613
20109R	2.58039	3.58639	3.40761	4.11942	4.26081		20109R	389.892	464.101	699.146	566.105	539.333		20109R	6.91784	7.17649	11.2957	8.54948	11.9978		20109R	0.583333	1.66667	1.11111	1.13994	1.38889		20109R	76.1048	61.4785	51.8222	68.4844	66.3135
20109R	4.09879	2.99114	3.10664	4.35649	4.1161		20109R	516.935	462.938	564.569	606.216	446.31		20109R	9.98197	6.15775	8.56744	10.9297	12.1624		20109R	1.33581	1.30556	0.638889	0.834106	1.61111		20109R	46.7446	61.1472	57.5075	59.7348	72.8923
20195R	4.669	4.59165	1.91789	4.70548	4.10517		20195R	446.237	468.094	176.795	656.918	632.706		20195R	8.33784	8.23878	1.65112	10.0557	10.7172		20195R	1.26079	0.888889	0.027933	0.861111	1.08333		20195R	69.1527	54.0472	251.292	96.5802	103.767
20195R	4.42976	5.37685	5.41354	5.95324	5.00927		20195R	536.356	482.424	778	607.115	575.509		20195R	7.58997	8.76987	11.0238	10.8834	10.2921		20195R	1.11111	1.22388	0.612245	0.944444	0.806302		20195R	54.1227	62.8076	57.4886	91.6638	95.9395
20195R	5.17842	4.69546	6.69696	5.04847	4.03424		20195R	401.847	475.182	681.068	505.305	621.796		20195R	9.74344	8.66177	12.3654	11.1079	10.1616		20195R	1.16667	1.16667	0.5	0.87242	0.805556		20195R	89.0376	66.1953	102.671	100.896	79.2041
20195R	4.39882	3.35567	7.72528	4.88715	6.09225		20195R	400.507	271.557	621.765	636.26	574.788		20195R	7.68013	8.83027	13.2736	10.7347	10.8949		20195R	1.50461	0.17769	0.944444	1.02778	0.833333		20195R	64.2978	85.7725	128.623	92.1726	105.15
20195R	4.669	5.18234	5.29335	5.14858	4.81023		20195R	446.237	407.351	390.787	601.4	601.2		20195R	8.33784	9.3299	8.57761	10.6954	10.5164		20195R	1.26079	0.944444	0.734574	0.926438	0.882131		20195R	69.1527	97.681	92.1106	79.55	96.0151
20196R	3.19023	3.20358	3.22963	3.61609	2.68513		20196R	410.73	526.403	635.378	656.755	358.46		20196R	6.16018	5.34101	7.06491	6.18412	5.92744		20196R	0.888889	1.44444	0.388889	0.916667	0.500463		20196R	67.3081	29.2741	50.2181	56.4272	175.24
20196R	2.91293	2.59784	2.87894	3.49969	2.69932		20196R	568.527	298.15	671.755	542.68	357.962		20196R	5.65566	9.5793	5.37797	7.87997	12.0756		20196R	1.20561	0.584416	1.14419	0.528267	0.25		20196R	31.3	73.5029	37.1223	100.388	262.511
20196R	2.55744	2.75698	3.42765	3.60813	3.37545		20196R	474.932	435.109	599.519	618.173	539.036		20196R	4.42245	5.31189	9.2904	6.94151	9.31632		20196R	0.833333	0.889713	1.14419	1.02778	0.916667		20196R	44.9938	53.8304	52.8309	47.5347	75.6335
20196R	2.69685	2.16044	2.86792	2.79787	3.53859		20196R	431.172	302.09	688.766	539.236	429.085		20196R	6.24279	7.05819	8.2326	14.3542	8.0081		20196R	0.528267	0.805556	1.00465	0.75	1.44444		20196R	63.9911	58.2368	36.8779	112.26	74.8908
20196R	3.32853	3.36337	2.93816	3.0589	2.8608		20196R	528.066	396.514	491.781	532	488.18		20196R	6.80992	9.73786	8.50585	7.78583	8.86351		20196R	1.36617	1.13994	1.22222	0.362117	0.639481		20196R	33.8059	44.3748	62.4408	55.1782	75.2679
20198L	3.4334	3.65051	4.22563	4.74209	4.21153		20198L	307.26	341.207	391.667	439.5	418.9		20198L	13.179	12.9182	13.7522	11.9639	13.1431		20198L	2.55556	2.27778	0.941704	1.77498	1.78248		20198L	116.534	95.172	102.092	156.555	165.451
20198L	3.1804	3.74851	5.18515	4.76612	4.02292		20198L	307.229	331.66	365.262	397.197	371.439		20198L	12.3999	12.5668	12.6825	12.2588	12.7479		20198L	2.62646	2.33333	2.04678	1.63889	1.80556		20198L	111.972	110.367	135.426	139.822	146.275
20198L	3.22153	2.94752	4.43523	4.49938	4.30391		20198L	273.757	310.796	344.319	415.701	356.062		20198L	14.4423	13.5157	13.9482	15.3014	14.603		20198L	2.86111	2.55556	2.36111	1.61515	1.80556		20198L	149.694	157.271	125.278	141.247	161.477
20198L	3.62947	3.53109	4.84504	5.1057	4.03736		20198L	304.386	267.449	292.562	397.958	290.787		20198L	13.7931	14.5311	14.4086	12.3658	16.3811		20198L	2.38889	2.47222	2.19975	1.36111	2.26916		20198L	176.149	151.089	222.052	185.479	291.729
20198L	2.95737	3.50358	5.22268	5.66331	4.06915		20198L	250.934	322.8	455.061	354.959	344.901		20198L	13.6108	13.4926	11.7282	17.7731	16.274		20198L	2.00376	2.38318	1.66667	1.30556	1.58333		20198L	167.467	111.939	125.421	205.869	243.762
20199L	3.14735	3.2993	3.81543	3.69611	3.72386		20199L	417.583	407.107	526.3	535.655	437.328		20199L	6.48588	7.43892	8.44847	7.78551	11.3781		20199L	1.67442	1.83333	1.47222	1.28253	1.22449		20199L	39.6317	45.8268	49.2924	58.2769	72.3474
20199L	3.65612	3.85296	3.67415	3.72632	4.72103		20199L	308.837	427.543	533.691	362.816	420.048		20199L	10.6373	7.60279	8.81367	10.2489	9.47141		20199L	2.24509	1.63227	1.29683	1.55556	1.19444		20199L	82.8273	37.8863	60.6895	109.047	85.8608
20199L	2.71309	3.18123	3.85984	4.03246	4.0155		20199L	420.662	363.329	494.317	444.319	638.5		20199L	6.56437	8.81969	8.93658	11.0413	7.64613		20199L	1.91667	2.17478	1.58333	1.66667	1.08534		20199L	39.3813	68.696	64.5574	92.809	55.574
20199L	3.03722	3.1111	4.16913	3.99342	4.75041		20199L	339.607	372.064	469.385	475.359	464.983		20199L	8.87364	8.5432	8.42284	8.84467	9.63122		20199L	2.13867	2.07715	1.56716	1.5	1.12648		20199L	56.6572	62.8778	95.6707	76.504	82.1705
20199L	2.42434	3.14067	2.82266	3.17372	3.29291		20199L	359.449	415.672	554.685	517.95	536.316		20199L	7.78226	7.25588	7.50997	6.7339	8.14388		20199L	1.97765	1.77229	1.32565	1.44444	1.22222		20199L	56.3867	40.2014	48.2016	45.2371	49.6567
20201R	3.49412	3.33942	5.25826	4.17408	4.77778		20201R	516.2	511.297	1014.57	947.923	942.094		20201R	7.81238	7.08287	12.6686	7.53695	8.19369		20201R	1.43275	1.66667	0.701754	0.797468	0.852632		20201R	47.4247	43.0517	53.4828	45.8421	50.1032
20201R	3.71627	3.30972	5.50481	5.57893	5.85626		20201R	772.632	555.25	1422.17	1027.74	940.844		20201R	6.15066	7.17022	6.23865	9.05698	6.78474		20201R	0.901804	0.69255	0.556586	0.649106	0.255924		20201R	29.7146	46.8124	30.9205	55.4008	50.4696
20201R	3.62161	3.80549	4.98093	4.7576	4.25328		20201R	640.059	536.741	1062.81	863.618	878.132		20201R	6.29345	7.96858	9.75601	5.89208	8.44086		20201R	1.2302	1.37335	0.722222	0.875912	0.833333		20201R	39.9253	45.8831	41.9173	54.607	55.8208
20201R	3.63347	3.93747	6.83296	4.63091	5.70357		20201R	544.74	564.682	1205.19	773.929	918.833		20201R	7.99135	8.38338	10.0036	6.58039	9.0159		20201R	1.18085	1.31707	0.522244	0.861111	0.75		20201R	41.9983	45.6326	45.5389	56.5171	47.8503
20201R	4.23166	5.66484	4.56335	4.45159	4.73302		20201R	510.915	861.893	762.439	648.979	786.7		20201R	7.74995	8.00334	8.42526	7.13792	8.51116		20201R	1.37899	0.904523	0.666667	1.09195	0.932039		20201R	35.091	39.8359	51.8195	70.4678	56.9747
20203L	4.28949	4.37477	5.17611	6.05209	6.87872		20203L	514.833	446.535	526.921	667.364	771.326		20203L	14.0795	12.0236	12.1711	14.837	12.7676		20203L	1.49254	1.47222	1.5	1.02591	0.75		20203L	63.3148	86.8472	137.168	92.3485	122.548
20203L	4.27602	4.46251	4.93856	6.53578	5.65167		20203L	528.431	443.859	463.101	682.592	554.357		20203L	10.4202	11.5546	14.6632	13.9944	16.7042		20203L	1.14754	1.61111	1.58333	1.11111	1.10251		20203L	64.5948	95.2632	137.286	131.142	145.757
20203L	4.08104	4.98225	5.3941	6.48185	5.0707		20203L	439.507	489.222	473.806	602.852	478.689		20203L	9.78592	11.2873	15.172	15.0066	18.601		20203L	1.30556	1.27778	1.16667	1.08333	1.35		20203L	100.681	92.9907	144.135	174.2	146.652
20203L	4.91691	4.52142	3.80789	7.02149	5.09301		20203L	477.325	423.123	338.6	728.345	492.219		20203L	13.3888	14.3889	13.7812	12.0168	21.8392		20203L	1.28244	1.47222	0.0315789	0.772532	1.14632		20203L	95.0561	124.671	221.432	139.057	211.35
20203L	3.66157	4.58524	5.13422	6.50205	5.79392		20203L	362.543	450.685	483.561	639.878	499.645		20203L	14.3658	12.3136	12.9058	14.564	19.3008		20203L	1.82213	1.45833	1.46233	0.943756	1.29093		20203L	116.558	99.9429	160.005	113.804	225.076
